# Supplementary material for: Highly Effective Synthetic Polymer-Based Blockers of Non-Specific Interactions in Immunochemical Analyses
Source: Polymers (Basel). 2024 Mar 10;16(6):758. doi: 10.3390/polym16060758 (PMC10974723; doi:10.3390/polym16060758)
Supplement: Supplementary file 1 [file polymers-16-00758-s001.zip]

Archive with 1 entries (1 files):
- polymers-2887055-supplementary.pdf
